# Supplementary material for: Outcomes of Isolated Delayed Coarctation of the Aorta Surgery in Adults: Our 25-Year Experience
Source: J Clin Med. 2025 Jun 18;14(12):4337. doi: 10.3390/jcm14124337 (PMC12194439; doi:10.3390/jcm14124337)
Supplement: Supplementary file 1 [file jcm-14-04337-s001.zip]

Archive with 1 entries (1 files):
- jcm-3686794-supplementary.pdf
